# Supplementary material for: Botanical Origins and Antioxidant Activities of Two Types of Flavonoid-Rich Poplar-Type Propolis
Source: Foods. 2023 Jun 7;12(12):2304. doi: 10.3390/foods12122304 (PMC10297319; doi:10.3390/foods12122304)
Supplement: Supplementary file 1 [file foods-12-02304-s001.zip]

Archive with 1 entries (1 files):
- foods-2427377-supplementary.pdf
